# Supplementary material for: Programming of Regulatory T Cells In Situ for Nerve Regeneration and Long-Term Patency of Vascular Grafts
Source: Research (Wash D C). 2022 Jul 19;2022:9826426. doi: 10.34133/2022/9826426 (PMC9351587; doi:10.34133/2022/9826426)
Supplement: Supplementary Materials — Supplementary Figure 1: TET2 protein levels in Treg cells stimulated with the inhibitor SC1 and activator VITC, as determined using ELISA. Supplementary Figure 2: transfection efficiency of the H4000-CD25/dCas9 delivery system in vitro. Supplementary Figure 3: IL-6 stimulation of the dorsal root ganglion. Supplementary Figure 4: Sustained release detection of H4000-Cy3 modified on sdTEVG adventitia in a 1.5% agarose physiological saline gel. Supplementary Figure 5: evaluation of ECs and SMCs regeneration and remodeling in explanted grafts at 1 month after implantation. Supplementary Table 1: primer sequences used for real-time quantitative polymerase chain reaction. Supplementary Video 1: three-dimensional reconstruction of immunofluorescence-stained adventitia of normal rat common carotid artery. Supplementary Video 2: three-dimensional reconstruction of immunofluorescence-stained adventitia after 1 month of sdTEVG transplantation. Supplementary Video 3: three-dimensional reconstruction of immunofluorescence-stained adventitia after 2 months of sdTEVG transplantation. Supplementary Video 4: three-dimensional reconstruction of immunofluorescence-stained adventitia after 3 months of sdTEVG transplantation. [file 9826426.f1.zip]

Archive with 5 entries (5 files):
- Supplementary Information.docx
- Supplementary video1.mp4
- Supplementary video2.mp4
- Supplementary video3.mp4
- Supplementary video4.mp4
